# Supplementary material for: CRISPR/Cas9-Mediated Mutagenesis of BrLEAFY Delays the Bolting Time in Chinese Cabbage (Brassica rapa L. ssp. pekinensis)
Source: Int J Mol Sci. 2022 Dec 29;24(1):541. doi: 10.3390/ijms24010541 (PMC9820718; doi:10.3390/ijms24010541)
Supplement: Supplementary file 1 [file ijms-24-00541-s001.zip]

Archive with 1 entries (1 files):
- ijms-2092790-supplementary.pdf
